# Supplementary material for: Household air pollution in Nairobi's slums: A long-term policy evaluation using participatory system dynamics
Source: Sci Total Environ. 2019 Apr 10;660:1108–34. doi: 10.1016/j.scitotenv.2018.12.430 (PMC6854458; doi:10.1016/j.scitotenv.2018.12.430)
Supplement: Supplementary file 3 — Korogocho Scenario II model, Vensim file [file mmc3.zip › HINIS Model_KGCHO_Final_Scen2.mdl]

{UTF-8}
indicated change in households with access to electricity=
	 electricity coverage growth * total number of households
	~	household/year
	~		|

change in expenditure to reduce household air pollution=
	expenditure to reduce HAP * public concern growth rate * expenditure growth rate multiplier
	~	KES/year/year
	~	Expenditure To Reduce Hap * (public concern growth rate * EXPENDITURE \
		GROWTH RATE MULTIPLIER + EFFECT OF EXPENDITURE TO COST RATIO ON CHANGES IN \
		EXPENDITURE (past expenditure to cost improvement ratio))
	|

increase in indoor air monitoring coverage=
	min (expenditure for indoor air monitoring / UNIT COST OF INDOOR AIR MONITORING PER HOUSEHOLD\
		,
	(total number of households - indoor air monitoring coverage) / gap closing time constant\
		)
	~	household/year
	~		|

life years lost to air pollution=
	effect of exposure on life years lost lookup function(exposure to air pollution)
	~	year
	~		|

effect of exposure on life years lost lookup function(
	[(0,0)-(200,5000)],(5,0),(10,152),(20,452),(30,742),(40,1024),(50,1296),(60,1560),(70\
		,1815),(80,2061),(90,2299),(100,2529),(110,2750),(120,2963),(130,3168),(140,3366),(\
		150,3555),(160,3737),(170,3912),(180,4079),(190,4239),(200,4392))
	~	dmnl
	~	Graphical function obtained from polinomial function: y = 2e-5x^3 - \
		0.047x^2 + 31.36x - 156.85,  (in this case y being 'life years lost' and x \
		being exposure to air pollution) estimated by James Milner
	|

initial life years lost attributed to air pollution= INITIAL(
	life years lost attributed to air pollution)
	~	year
	~		|

relative life years lost attributed to air pollution=
	life years lost attributed to air pollution / initial life years lost attributed to air pollution
	~	dmnl
	~		|

households acquiring market price clean stoves=
	initial households acquiring market price clean stoves
	* relative fuel cost of lpg stove relative to kerosene stove ^ elasticity of clean stove acquisition to fuel prices\
		 
	* relative price of clean stoves ^ elasticity of clean stove acquisition to stove prices
	* relative public concern about HAP ^ elasticity of clean stove acquisition to public concern
	~	household/year
	~	This is assumed to eb the 'normal' rate at which households acquire clean \
		appliances.
	|

elasticity of clean stove acquisition to public concern=
	0.2
	~	dmnl
	~		|

initial public concern about HAP= INITIAL(
	public concern about HAP)
	~	dmnl
	~		|

relative public concern about HAP=
	public concern about HAP / initial public concern about HAP
	~	dmnl
	~		|

proportion of hh owning clean lighting=
	number of households owning clean lighting / total number of households
	~	dmnl
	~		|

public concern growth rate=
	TREND(public concern about HAP, growth time horizon, initial public concern growth rate\
		)
	~	dmnl/year
	~		|

initial public concern growth rate=
	0
	~	dmnl/year
	~		|

expenditure growth rate multiplier=
	0.75
	~	dmnl
	~		|

number of households using clean lighting=
	number of households owning clean lighting
	~	household
	~	Currently assumed to be equal to those who own clean lighting.
	|

change in households with access to clean lighting=
	min (indicated change in households with access to electricity
	* relative price of clean lighting ^ elasticity of clean lighting acquisition to lighting prices\
		,
	(total number of households - number of households owning clean lighting) / gap closing time constant\
		)
	~	household/year
	~		|

electricity coverage delayed= DELAY FIXED (
	 electricity coverage, growth time horizon, electricity coverage 2002)
	~	dmnl
	~		|

electricity coverage growth=
	(electricity coverage - electricity coverage delayed)/growth time horizon
	~	dmnl/year
	~		|

expenditure for clean stove subsidies=
	normalised share of air quality expenditure for appliance subsidies * effective expenditure to reduce household air pollution
	~	KES/year
	~		|

UNIT COST OF INDOOR AIR MONITORING PER HOUSEHOLD=
	100
	~	KES/household
	~	According to APHRC, we can assume that it would suffice to monitor one \
		household out of an area of 1000 households. The cost of one monitoring \
		setup is around $1000.
	|

growth time horizon=
	0.5
	~	year
	~		|

electricity coverage 2002=
	0.01
	~	dmnl
	~		|

monthly fuel cost of an lpg stove=
	price of LPG * monthly lpg usage for cooking
	~	KES/month
	~		|

monthly fuel cost of a kerosene stove=
	price of kerosene * monthly kerosene usage for cooking
	~	KES/month
	~		|

monthly lpg usage for cooking=
	0.33
	~	canister/month
	~	Residents said that each 6 kg canister refill lasts for about 3 months.
	|

monthly kerosene usage for cooking=
	24
	~	litre/month
	~	Residents said they buy a daily refill of 50 KES. Current price of \
		kerosene is 63.4 KES per litre. Therefore, residents seems to use around \
		50/63.4 = 0.8 litres per day, or 24 litres per month.
	|

initial distance to who guideline revealed= INITIAL(
	distance to who guideline revealed thru monitoring)
	~	microg/m3
	~		|

who guideline=
	10
	~	microg/m3
	~		|

public awareness about HAP from monitoring=
	SMOOTH3(relative distance to who guideline revealed, public concern delay)
	~	dmnl
	~		|

life years lost attributed to air pollution=
	life years lost to air pollution * proportion of households covered by health impact assessment
	~	year
	~		|

public concern about HAP=
	public awareness about HAP from monitoring 
	+ public awareness about air pollution from health burden
	~	dmnl
	~		|

distance to who guideline=
	household air pollution - who guideline
	~	microg/m3
	~		|

distance to who guideline revealed thru monitoring=
	distance to who guideline * proportion of households covered by indoor air monitoring
	~	microg/m3
	~		|

relative distance to who guideline revealed=
	distance to who guideline revealed thru monitoring / initial distance to who guideline revealed
	~	dmnl
	~		|

number of households using clean stoves=
	number of households owning clean stoves * effect of relative fuel prices on clean stove usage\
		(fuel cost of lpg stove relative to kerosene stove)
	~	household
	~		|

change in households with access to clean stoves=
	min (households acquiring market price clean stoves + households acquiring subsidised clean stoves\
		, (total number of households
	 - number of households owning clean stoves)/gap closing time constant)
	~	household/year
	~	IF THEN ELSE(Number Of Households Owning Clean Stoves < TOTAL number of households,
		households acquiring market price clean stoves + households acquiring subsidised \
		clean stoves,
		0)
	|

increase in health impact assessment coverage=
	min (expenditure for health impact assessment / unit cost of health impact assessment per household\
		, (total number of households
	 - health impact assessment coverage) / gap closing time constant)
	~	household/year
	~		|

gap closing time constant=
	1
	~	year
	~		|

additional pollution from traditional lighting=
	67
	~	microg/m3
	~	Muindi et al. 2016: Supplementary Materials: Household Air Pollution: Sources and \
		Exposure Levels to Fine Particulate Matter in Nairobi Slums. Figure S1
		Difference between households using clean lighting versus kerosene in \
		Viwandani: 181.7 - 114.7 = 67 microg/m3.
	|

additional pollution from traditional stoves=
	51.7
	~	microg/m3
	~	Muindi et al. 2016 (Table 3): Weighted average of PM2.5 in households using \
		charcoal/wood and those using kerosene (Weights - 0.833 and 0.167 - are \
		obtained also based on Table 3, proportion of hh using different fuels, \
		while putting together kerosene and charcoal as 'dirty fuels'):
		126.5*0.833 + 109.6*0.167 = 123.7.
		Households using clean fuels: 72.
		Difference = 123.7 - 72 = 51.7. This difference can be attributed to using \
		non-clean stoves
	|

indicated household air pollution=
	(1 - prevalence of clean stoves) * additional pollution from traditional stoves
	+
	(1 - prevalence of clean lighting) * additional pollution from traditional lighting
	~	microg/m3
	~		|

proportion of appliance prices subsidised=
	0.4
	~	dmnl
	~	APHRC
	|

households acquiring subsidised clean stoves=
	expenditure for clean stove subsidies / (price of clean stoves * proportion of appliance prices subsidised\
		)
	~	household/year
	~		|

relative fuel cost of lpg stove relative to kerosene stove=
	fuel cost of lpg stove relative to kerosene stove / initial fuel cost of lpg stove relative to kerosene stove
	~	dmnl
	~		|

relative price of clean lighting=
	price of clean lighting / initial price of clean lighting
	~	dmnl
	~		|

relative price of clean stoves=
	price of clean stoves / initial price of clean stoves
	~	dmnl
	~		|

elasticity of clean stove acquisition to stove prices=
	-0.4
	~	dmnl
	~	Reference: Dale, Larry. "An analysis of the price elasticity of demand for \
		household appliances." Lawrence Berkeley National Laboratory (2008). \
		Dishwasher is -0.42. The closest in terms of context and level of \
		‘luxury’ in our contexts.
	|

outdoor air pollution=
	if then else (Time < 2017, outdoor air pollution past,
	outdoor air pollution past + (target for outdoor air pollution 2040 - outdoor air pollution past\
		) * (Time - 2017) / (FINAL TIME - 2017))
	~	microg/m3
	~	Data for Korogocho from APHRC.
	|

elasticity of clean lighting acquisition to lighting prices=
	-0.5
	~	dmnl
	~	http://www.lse.ac.uk/GranthamInstitute/wp-content/uploads/2014/06/DemLigEEEP2012.pdf
		Figure 5, page 16
	|

outdoor air pollution past=
	166
	~	microg/m3
	~		|

price of clean stoves past:INTERPOLATE:
	~	KES/household
	~		|

price of clean lighting=
	if then else (Time < 2017, price of clean lighting past, price of clean lighting past\
		 + (target price for clean lighting 2040 - price of clean lighting past)* (Time - 2017\
		) / (FINAL TIME - 2017))
	~	KES/household
	~	APHRC Data
	|

price of clean lighting past:INTERPOLATE:
	~	KES/household
	~		|

price of clean stoves=
	if then else (Time < 2017, price of clean stoves past, price of clean stoves past + \
		(target price for clean stoves 2040 - price of clean stoves past)* (Time - 2017) / \
		(FINAL TIME - 2017))
	~	KES/household
	~	Just an assumption for now: $250
	|

target for ventilation 2040=
	0.4
	~	dmnl
	~		|

initial price of clean lighting= INITIAL(
	price of clean lighting)
	~	KES/household
	~		|

initial price of clean stoves= INITIAL(
	price of clean stoves)
	~	KES/household
	~		|

target for outdoor air pollution 2040=
	166
	~	microg/m3
	~		|

ventilation=
	if then else (Time < 2017, ventilation past, ventilation past + (target for ventilation 2040\
		 - ventilation past) * (Time - 2017) / (FINAL TIME - 2017))
	~	dmnl
	~	Zero: No ventilation
		One: Full ventilation, meaning indoor air has basically the same qualities as \
		outdoor air (hypothetical only)
		Ventilation is defined such that when it is for instance 0.1 (10%), indoor \
		air pollution is 90% determined by indoor indoor pollutants, and 10% \
		determined by outdoor air.
	|

initial fuel cost of lpg stove relative to kerosene stove= INITIAL(
	fuel cost of lpg stove relative to kerosene stove)
	~	dmnl
	~		|

ventilation past=
	0.4
	~	dmnl
	~	PM2.5 levels for households using LPG/electricity in Korogocho is 72.0 \
		(Muindi et al. 2016) We can safely assume that most of this pollution is \
		coming from outdoors, where pollution level is 166. This gives us our \
		ventilation level (72 / 166 = 0.4)
	|

target price for clean stoves 2040=
	1000
	~	KES/household
	~		|

target price for clean lighting 2040=
	500
	~	KES/household
	~		|

governance indicator past:INTERPOLATE:
	~	dmnl
	~		|

governance indicator=
	if then else (Time < 2017, governance indicator past, governance indicator past + (target governance indicator 2040\
		 - governance indicator past)*(Time - 2017)/(FINAL TIME - 2017))
	~	dmnl
	~	CK: 10-15.  Air quality regulations exist – supposed to be enforced by \
		NEMA (National Environmental Management Authority), however NEMA is \
		under-resourced, tends to focus on EIA before major infrastructural \
		developments and on monitoring industries. Corruption still a factor.
	|

exposure to air pollution=
	(household air pollution * proportion of time spent indoors) + (outdoor air pollution\
		 * (1 - proportion of time spent indoors
	))
	~	microg/m3
	~		|

price of LPG=
	if then else (Time < 2017, price of LPG past,
	if then else (Time < 2020, price of LPG 2017,
	if then else (Time < 2023, price of lpg 2020,
	price of lpg 2023)))
	~	KES/canister
	~		|

normalised share of air quality expenditure for appliance subsidies=
	share of air quality expenditure for appliance subsidies / (share of indoor air quality expenditure for monitoring\
		 + share of air quality expenditure for health impact assessment + share of air quality expenditure for appliance subsidies\
		)
	~	dmnl
	~		|

normalised share of air quality expenditure for health impact assessment=
	share of air quality expenditure for health impact assessment / (share of indoor air quality expenditure for monitoring\
		 + share of air quality expenditure for health impact assessment + share of air quality expenditure for appliance subsidies\
		)
	~	dmnl
	~		|

normalised share of indoor air quality expenditure for monitoring=
	share of indoor air quality expenditure for monitoring / (share of indoor air quality expenditure for monitoring\
		 + share of air quality expenditure for health impact assessment + share of air quality expenditure for appliance subsidies\
		)
	~	dmnl
	~		|

share of air quality expenditure for appliance subsidies=
	if then else (Time < 2017, share of air quality expenditure for appliance subsidies past\
		,
	if then else (Time < 2020, share of air quality expenditure for appliance subsidies 2017\
		,
	if then else (Time < 2023, share of air quality expenditure for appliance subsidies 2020\
		,
	share of air quality expenditure for appliance subsidies 2023)))
	~	dmnl
	~	Just an assumption for now: 90%
	|

household air pollution=
	indicated household air pollution * (1 - ventilation) + outdoor air pollution * ventilation
	~	microg/m3
	~	This is calibrated based on Korogocho. Value for 2014 for Korogocho: 109
		Muindi et al. 2016 - Household Air Pollution Sources and Exposure Levels \
		to Fine Particulate Matter in Nairobi Slums. p1)
	|

share of air quality expenditure for appliance subsidies 2020=
	0.8
	~	dmnl
	~		|

share of air quality expenditure for appliance subsidies 2023=
	0.7
	~	dmnl
	~		|

electricity coverage=
	if then else (Time <= 2015, electricity coverage past, electricity coverage past + (\
		target electricity coverage 2040 - electricity coverage past)*(Time - 2015)/(FINAL TIME\
		 - 2015))
	~	dmnl
	~		|

electricity coverage past:INTERPOLATE:
	~	dmnl
	~		|

share of air quality expenditure for health impact assessment=
	if then else (Time < 2017, share of air quality expenditure for health impact assessment past\
		,
	if then else (Time < 2020, share of air quality expenditure for health impact assessment 2017\
		,
	if then else (Time < 2023, share of air quality expenditure for health impact assessment 2020\
		,
	share of air quality expenditure for health impact assessment 2023)))
	~	dmnl
	~	Kanyiva: "I would say we have very few health impact assessment studies \
		and currently I am unaware of any that is going on. Funding from \
		government to do such studies is not available, only recently did the \
		government introduce a research fund to which research institutions can \
		apply for funding."
	|

share of air quality expenditure for health impact assessment 2017=
	0.05
	~	dmnl
	~		|

share of air quality expenditure for health impact assessment 2020=
	0.1
	~	dmnl
	~		|

share of air quality expenditure for health impact assessment 2023=
	0.15
	~	dmnl
	~		|

price of LPG 2017=
	1160
	~	KES/canister
	~		|

price of lpg 2020=
	1080
	~	KES/canister
	~		|

price of lpg 2023=
	1000
	~	KES/canister
	~		|

price of LPG past:INTERPOLATE:
	~	KES/canister
	~		|

target electricity coverage 2040=
	1
	~	dmnl
	~	Assumption: All hoseholds will have access to electricity by 2030.
	|

target governance indicator 2040=
	0.575
	~	dmnl
	~	Final value (2016) = 0.383
		For scenarios (+50%) = 0.575
	|

expenditure for health impact assessment=
	normalised share of air quality expenditure for health impact assessment * effective expenditure to reduce household air pollution
	~	KES/year
	~		|

expenditure for indoor air monitoring=
	normalised share of indoor air quality expenditure for monitoring * effective expenditure to reduce household air pollution
	~	KES/year
	~		|

share of indoor air quality expenditure for monitoring=
	if then else (Time < 2017, share of indoor air quality expenditure for monitoring past\
		,
	if then else (Time < 2020, share of indoor air quality expenditure for monitoring 2017\
		,
	if then else (Time < 2023, share of indoor air quality expenditure for monitoring 2020\
		,
	share of indoor air quality expenditure for monitoring 2023)))
	~	dmnl
	~	Just an assumption for now: 5%
	|

share of air quality expenditure for appliance subsidies past=
	0.98
	~	dmnl
	~		|

price of kerosene=
	if then else (Time < 2017, price of kerosene past,
	if then else (Time < 2020, price of kerosene 2017,
	if then else (Time < 2023, price of kerosene 2020,
	price of kerosene 2023)))
	~	KES/litre
	~		|

price of kerosene 2017=
	70
	~	KES/litre
	~		|

price of kerosene 2020=
	80
	~	KES/litre
	~		|

price of kerosene 2023=
	90
	~	KES/litre
	~		|

share of air quality expenditure for health impact assessment past=
	0.01
	~	dmnl
	~		|

share of indoor air quality expenditure for monitoring past=
	0.01
	~	dmnl
	~		|

share of indoor air quality expenditure for monitoring 2020=
	0.1
	~	dmnl
	~		|

share of indoor air quality expenditure for monitoring 2017=
	0.05
	~	dmnl
	~		|

share of air quality expenditure for appliance subsidies 2017=
	0.9
	~	dmnl
	~		|

share of indoor air quality expenditure for monitoring 2023=
	0.15
	~	dmnl
	~		|

price of kerosene past:INTERPOLATE:
	~	KES/litre
	~		|

proportion of households covered by health impact assessment=
	health impact assessment coverage / total number of households
	~	dmnl
	~		|

proportion of households covered by indoor air monitoring=
	indoor air monitoring coverage / total number of households
	~	dmnl
	~		|

public awareness about air pollution from health burden= 
	SMOOTH3(relative life years lost attributed to air pollution, public concern delay)
	~	dmnl
	~		|

public concern delay=
	2
	~	year
	~		|

unit cost of health impact assessment per household=
	100
	~	KES/household
	~	Assumed to be equal to the unit cost for monitoring.
	|

initial number of households owning clean lighting=
	148
	~	household
	~	APHRC Data
	|

initial number of households owning clean stoves=
	6
	~	household
	~	According to APHRC data.
	|

depreciation of investment in health impact assessment=
	health impact assessment coverage / investment depreciation time
	~	household/year
	~		|

depreciation of investment in indoor air monitoring=
	indoor air monitoring coverage / investment depreciation time
	~	household/year
	~		|

effect of relative fuel prices on clean stove usage(
	[(1,0)-(10,1)],(1,0.85),(2.5,0.4),(5,0.2),(10,0))
	~	dmnl
	~	The max is set to 85% to account for fuel stacking.
	|

elasticity of clean stove acquisition to fuel prices=
	-0.3
	~	dmnl
	~		|

number of households owning clean lighting= INTEG (
	change in households with access to clean lighting,
		initial number of households owning clean lighting)
	~	household
	~		|

health impact assessment coverage= INTEG (
	increase in health impact assessment coverage-depreciation of investment in health impact assessment\
		,
		initial health impact assessment coverage)
	~	household
	~		|

indoor air monitoring coverage= INTEG (
	increase in indoor air monitoring coverage-depreciation of investment in indoor air monitoring\
		,
		initial indoor air monitoring coverage)
	~	household
	~		|

investment depreciation time=
	5
	~	year
	~	Assumption: 5 years
	|

initial households acquiring market price clean stoves=
	12
	~	household/year
	~	Assumption for good calibration.
	|

initial health impact assessment coverage=
	1
	~	household
	~	Just an assumption. What is a good estimate for this?
	|

initial indoor air monitoring coverage=
	1
	~	household
	~		|

fuel cost of lpg stove relative to kerosene stove=
	monthly fuel cost of an lpg stove / monthly fuel cost of a kerosene stove
	~	dmnl
	~		|

prevalence of clean lighting=
	number of households using clean lighting / total number of households
	~	dmnl
	~		|

number of households owning clean stoves= INTEG (
	change in households with access to clean stoves,
		initial number of households owning clean stoves)
	~	household
	~		|

prevalence of clean stoves=
	number of households using clean stoves / total number of households
	~	dmnl
	~		|

expenditure to reduce HAP= INTEG (
	change in expenditure to reduce household air pollution,
		initial expenditure to reduce indoor air pollution)
	~	KES/year
	~		|

effective expenditure to reduce household air pollution=
	governance indicator * expenditure to reduce HAP
	~	KES/year
	~		|

initial expenditure to reduce indoor air pollution=
	9500
	~	KES/year
	~	In 2015, total government expenditure in Nairobi for preventive and \
		promotive health, covering TB, Malaria, Family Planning, and Environmental \
		Health has been 43M KES. If we assume that this is divided roughly equally \
		between the four areas, each area, including environemental health, gets \
		less than 11M KES. Korogocho is roughly 1 / 200 of Nairobi's population, \
		so if we assume again that expenditure is divided evenly, Korgocho \
		residents get roughly 55,000 KES per year. This is the total environemntal \
		health budget. Let's assume that a fifth of this (KES 11,000) goes to \
		fighting indoor air pollution. Therefore, we need to set the initial \
		expenditure so that expenditure in 2015 reaches up to the order of roughly \
		18,000.
	|

total number of households:INTERPOLATE:
	~	household
	~		|

proportion of time spent indoors=
	2/3
	~	dmnl
	~		|

********************************************************
	.Control
********************************************************~
		Simulation Control Parameters
	|

FINAL TIME  = 2040
	~	year
	~	The final time for the simulation.
	|

INITIAL TIME  = 2003
	~	year
	~	The initial time for the simulation.
	|

SAVEPER  = 
        TIME STEP
	~	year [0,?]
	~	The frequency with which output is stored.
	|

TIME STEP  = 0.125
	~	year [0,?]
	~	The time step for the simulation.
	|

\\\---/// Sketch information - do not modify anything except names
V300  Do not put anything below this section - it will be ignored
*Core structure
$192-192-192,0,Times New Roman|16||0-0-0|0-0-0|0-0-255|-1--1--1|-1--1--1|96,96,5,0
10,1,exposure to air pollution,1808,772,67,23,8,3,1,0,0,0,0,0
10,2,proportion of time spent indoors,1886,907,76,31,8,3,1,8,0,0,0,0,0-0-0,0-0-0,|14||0-0-0
1,3,2,1,0,1,0,0,2,64,0,-1--1--1,|16||0-0-0,1|(1848,841)|
10,4,life years lost to air pollution,2041,721,71,23,8,3,1,0,0,0,0,0
10,5,public concern about HAP,1481,242,65,23,8,3,1,0,0,0,0,0
10,6,expenditure to reduce HAP,967,405,103,27,3,131,0,0,0,0,0,0
10,7,governance indicator,715,372,50,23,8,131,0,0,0,0,0,0
10,8,prevalence of clean stoves,984,974,59,23,8,3,1,2,0,0,0,0,-1--1--1,0-0-0,|16||255-0-0
10,9,prevalence of clean lighting,965,861,59,23,8,3,1,2,0,0,0,0,-1--1--1,0-0-0,|16||255-0-0
10,10,effective expenditure to reduce household air pollution,792,521,103,35,8,3,0,0,0,0,0,0
1,11,6,10,1,0,0,0,0,64,0,-1--1--1,,1|(828,417)|
1,12,7,10,1,0,0,0,0,64,0,-1--1--1,,1|(776,429)|
10,13,relative life years lost attributed to air pollution,2239,367,95,35,8,3,1,0,0,0,0,0
10,14,initial life years lost attributed to air pollution,2010,457,91,41,8,131,1,8,0,0,0,0,0-0-0,0-0-0,|14||0-0-0
1,15,14,13,0,1,0,0,0,64,0,-1--1--1,,1|(2118,414)|
10,16,public awareness about HAP from monitoring,1677,328,103,23,8,3,1,0,0,0,0,0
10,17,public awareness about air pollution from health burden,1898,220,108,34,8,3,1,0,0,0,0,0
1,18,13,17,1,1,0,0,2,65,0,-1--1--1,|16||0-0-0,1|(2119,243)|
10,19,initial expenditure to reduce indoor air pollution,818,209,111,30,8,131,1,8,0,0,0,0,-1--1--1,255-255-128,|14||0-0-0
1,20,19,6,0,1,0,0,0,64,1,-1--1--1,,1|(888,302)|
10,21,total number of households,698,796,91,31,8,3,1,8,0,0,0,0,0-0-0,0-0-0,|14||0-0-0
1,22,21,9,1,1,0,0,0,64,0,-1--1--1,,1|(824,844)|
1,23,21,8,1,1,0,0,0,64,0,-1--1--1,,1|(826,896)|
10,24,number of households using clean stoves,716,1044,111,38,8,130,1,3,-1,0,0,0,0-0-255,0-0-0,|16||0-0-255
10,25,number of households using clean lighting,689,909,101,35,8,2,1,3,-1,0,0,0,0-0-255,0-0-0,|16||0-0-255
1,26,25,9,0,1,0,0,0,64,0,-1--1--1,,1|(841,882)|
1,27,24,8,0,1,0,0,0,64,0,-1--1--1,,1|(869,1004)|
10,28,outdoor air pollution,1714,930,51,23,8,3,1,0,0,0,0,0
1,29,28,1,0,1,0,0,0,64,0,-1--1--1,,1|(1756,857)|
10,30,proportion of households covered by indoor air monitoring,1387,613,117,34,8,2,1,3,-1,0,0,0,0-0-255,0-0-0,|16||0-0-255
10,31,proportion of households covered by health impact assessment,1941,633,117,35,8,2,1,3,-1,0,0,0,0-0-255,0-0-0,|16||0-0-255
10,32,indicated household air pollution,1270,826,140,13,0,131,1,0,0,0,0,0
10,33,public concern delay,1988,370,93,28,8,131,1,8,0,0,0,0,-1--1--1,255-255-128,|14||0-0-0
1,34,33,16,0,1,0,0,0,64,0,-1--1--1,,1|(1844,350)|
1,35,33,17,0,1,0,0,0,64,0,-1--1--1,,1|(1948,303)|
10,36,governance indicator past,484,313,65,20,8,131,0,8,0,0,0,0,-1--1--1,255-255-128,|14||0-0-0
10,37,target governance indicator 2040,494,418,74,30,8,131,0,10,0,0,0,0,0-0-0,0-0-0,|14||0-128-0
1,38,36,7,0,0,0,0,0,64,0,-1--1--1,,1|(600,342)|
1,39,37,7,0,0,0,0,0,64,0,-1--1--1,,1|(609,393)|
10,40,FINAL TIME,637,265,39,23,8,2,0,3,-1,0,0,0,0-0-255,0-0-0,|16||0-0-255
1,41,40,7,0,0,0,0,0,64,0,-1--1--1,,1|(671,312)|
10,42,Time,750,281,36,13,8,2,0,3,-1,0,0,0,0-0-255,0-0-0,|16||0-0-255
1,43,42,7,0,0,0,0,0,64,0,-1--1--1,,1|(736,315)|
10,44,household air pollution,1549,825,75,29,8,131,1,27,0,0,0,0,255-0-0,0-0-0,|20|B|255-0-0
10,45,ventilation,1569,976,47,13,8,131,1,0,0,0,0,0
1,46,32,44,0,1,0,0,0,64,0,-1--1--1,,1|(1435,825)|
1,47,45,44,0,1,0,0,0,64,0,-1--1--1,,1|(1561,915)|
1,48,44,1,0,1,0,0,0,64,0,-1--1--1,,1|(1675,798)|
1,49,28,44,0,1,0,0,0,64,0,-1--1--1,,1|(1641,884)|
10,50,outdoor air pollution past,1917,1080,100,27,8,131,1,8,0,0,0,0,-1--1--1,255-255-128,|14||0-0-0
10,51,target for outdoor air pollution 2040,2008,1008,81,33,8,131,1,10,0,0,0,0,0-0-0,0-0-0,|14||0-128-0
1,52,50,28,0,1,0,0,0,128,0,-1--1--1,,1|(1818,1007)|
1,53,51,28,0,1,0,0,0,128,0,-1--1--1,,1|(1853,966)|
10,54,Time,1678,1086,36,13,8,2,1,3,-1,0,0,0,0-0-255,0-0-0,|16||0-0-255
10,55,FINAL TIME,1788,1104,39,23,8,2,1,3,-1,0,0,0,0-0-255,0-0-0,|16||0-0-255
1,56,54,28,0,1,0,0,0,128,0,-1--1--1,,1|(1692,1019)|
1,57,55,28,0,1,0,0,0,128,0,-1--1--1,,1|(1753,1023)|
1,58,54,45,0,1,0,0,0,128,0,-1--1--1,,1|(1628,1035)|
1,59,55,45,0,1,0,0,0,128,0,-1--1--1,,1|(1676,1039)|
10,60,ventilation past,1432,1064,64,20,8,3,1,8,0,0,0,0,0-0-0,0-0-0,|14||0-0-0
10,61,target for ventilation 2040,1572,1146,103,28,8,131,0,10,0,0,0,0,0-0-0,0-0-0,|14||0-128-0
1,62,60,45,0,1,0,0,0,128,0,-1--1--1,,1|(1499,1020)|
1,63,61,45,0,1,0,0,0,128,0,-1--1--1,,1|(1570,1060)|
10,64,additional pollution from traditional lighting,972,772,116,35,8,131,1,8,0,0,0,0,0-0-0,0-0-0,|14||0-0-0
10,65,additional pollution from traditional stoves,1234,982,103,30,8,131,1,8,0,0,0,0,-1--1--1,255-255-0,|14||0-0-0
1,66,9,32,0,1,0,0,0,64,0,-1--1--1,,1|(1083,847)|
1,67,8,32,0,1,0,0,0,64,0,-1--1--1,,1|(1129,898)|
1,68,65,32,0,1,0,0,0,64,0,-1--1--1,,1|(1251,902)|
1,69,64,32,0,1,0,0,0,64,0,-1--1--1,,1|(1136,801)|
12,70,0,450,83,103,55,8,135,0,24,-1,0,0,0,-1--1--1,0-0-0,|36|BU|0-0-0
Core Structure
1,71,17,5,1,1,0,0,0,128,0,-1--1--1,,1|(1707,184)|
1,72,16,5,1,1,0,0,0,128,0,-1--1--1,,1|(1605,250)|
10,73,who guideline,1834,696,52,27,8,131,1,8,0,0,0,0,0-0-0,0-0-0,|14||0-0-0
10,74,distance to who guideline,1612,722,69,23,8,3,1,0,0,0,0,0
1,75,73,74,0,1,0,0,0,128,0,-1--1--1,,1|(1738,706)|
1,76,44,74,1,1,0,0,0,128,0,-1--1--1,,1|(1609,777)|
10,77,life years lost attributed to air pollution,2230,598,68,35,8,3,1,0,0,0,0,0
1,78,4,77,1,1,0,0,0,128,0,-1--1--1,,1|(2144,700)|
1,79,31,77,1,1,0,0,0,128,0,-1--1--1,,1|(2116,643)|
10,80,distance to who guideline revealed thru monitoring,1681,624,100,34,8,3,1,0,0,0,0,0
1,81,74,80,1,1,0,0,0,128,0,-1--1--1,,1|(1702,670)|
1,82,30,80,1,1,0,0,0,128,0,-1--1--1,,1|(1482,643)|
10,83,relative distance to who guideline revealed,1725,458,107,35,8,3,1,0,0,0,0,0
10,84,initial distance to who guideline revealed,1984,548,100,31,8,3,1,8,0,0,0,0,0-0-0,0-0-0,|14||0-0-0
1,85,80,84,0,1,0,0,0,128,1,-1--1--1,,1|(1825,587)|
1,86,84,83,0,1,0,0,0,128,0,-1--1--1,,1|(1866,507)|
1,87,80,83,1,1,0,0,0,128,0,-1--1--1,,1|(1765,564)|
1,88,83,16,1,1,0,0,0,128,0,-1--1--1,,1|(1769,396)|
10,89,expenditure growth rate multiplier,1283,418,92,41,8,131,1,8,0,0,0,0,0-0-0,0-0-0,|14||0-0-0
1,90,6,96,1,1,0,0,0,128,0,-1--1--1,,1|(1115,376)|
1,91,89,96,1,1,0,0,0,128,0,-1--1--1,,1|(1189,339)|
12,92,48,950,226,10,8,0,3,1,0,-1,0,0,0
1,93,95,6,4,1,0,22,0,0,0,-1--1--1,,1|(950,347)|
1,94,95,92,100,1,0,22,0,0,0,-1--1--1,,1|(950,268)|
11,95,48,950,310,8,7,33,3,1,0,4,0,0,0
10,96,change in expenditure to reduce household air pollution,1068,310,106,34,40,3,1,0,-1,0,0,0
10,97,growth time horizon,1424,112,69,20,8,131,1,9,-1,0,0,0,0-0-255,0-0-0,|14||0-0-255
10,98,public concern growth rate,1262,184,65,23,8,3,1,0,0,0,0,0
10,99,initial public concern growth rate,1184,99,91,31,8,3,1,8,0,0,0,0,0-0-0,0-0-0,|14||0-0-0
1,100,5,98,1,1,0,0,0,128,0,-1--1--1,,1|(1411,194)|
1,101,98,96,1,1,0,0,0,128,0,-1--1--1,,1|(1136,194)|
1,102,99,98,0,1,0,0,0,128,0,-1--1--1,,1|(1221,140)|
1,103,97,98,0,1,0,0,0,128,0,-1--1--1,,1|(1352,143)|
10,104,relative public concern about HAP,1258,273,93,35,8,3,1,0,0,0,0,0
10,105,initial public concern about HAP,1410,366,81,31,8,3,1,8,0,0,0,0,0-0-0,0-0-0,|14||0-0-0
1,106,5,105,0,1,0,0,0,128,1,-1--1--1,,1|(1451,293)|
1,107,5,104,0,1,0,0,0,128,0,-1--1--1,,1|(1390,254)|
1,108,105,104,0,1,0,0,0,128,0,-1--1--1,,1|(1343,325)|
1,109,77,13,1,1,0,0,0,128,0,-1--1--1,,1|(2266,532)|
1,110,77,14,0,1,0,0,0,128,1,-1--1--1,,1|(2130,534)|
10,111,effect of exposure on life years lost lookup function,2095,868,103,31,8,3,1,8,0,0,0,0,0-0-0,0-0-0,|14||0-0-0
1,112,111,4,0,1,0,0,0,64,0,-1--1--1,,1|(2068,797)|
1,113,1,4,1,1,0,0,0,64,0,-1--1--1,,1|(1925,762)|
\\\---/// Sketch information - do not modify anything except names
V300  Do not put anything below this section - it will be ignored
*Policy structure
$192-192-192,0,Times New Roman|16||0-0-0|0-0-0|0-0-255|-1--1--1|-1--1--1|96,96,5,0
10,1,effective expenditure to reduce household air pollution,1028,-39,109,34,8,2,0,3,-1,0,0,0,0-0-255,0-0-0,|16||0-0-255
10,2,share of indoor air quality expenditure for monitoring,598,-205,99,34,8,131,0,0,0,0,0,0
10,3,share of air quality expenditure for appliance subsidies,615,467,111,35,8,131,0,0,0,0,0,0
10,4,share of air quality expenditure for health impact assessment,598,121,96,35,8,131,0,0,0,0,0,0
10,5,indoor air monitoring coverage,1705,-163,99,41,3,131,0,0,0,0,0,0
10,6,health impact assessment coverage,1699,97,103,45,3,131,0,0,0,0,0,0
12,7,48,1311,-162,10,8,0,3,0,0,-1,0,0,0
1,8,10,5,4,0,0,22,0,0,0,-1--1--1,,1|(1538,-162)|
1,9,10,7,100,0,0,22,0,0,0,-1--1--1,,1|(1388,-162)|
11,10,48,1463,-162,7,8,34,3,0,0,1,0,0,0
10,11,increase in indoor air monitoring coverage,1463,-121,92,23,40,3,0,0,-1,0,0,0
12,12,48,1302,99,10,8,0,3,0,0,-1,0,0,0
1,13,15,6,4,0,0,22,0,0,0,-1--1--1,,1|(1528,99)|
1,14,15,12,100,0,0,22,0,0,0,-1--1--1,,1|(1379,99)|
11,15,48,1453,99,7,8,34,3,0,0,1,0,0,0
10,16,increase in health impact assessment coverage,1453,142,80,35,40,3,0,0,-1,0,0,0
10,17,price of clean stoves,1609,773,59,23,8,3,0,0,0,0,0,0
10,18,number of households owning clean stoves,2107,539,112,47,3,131,0,0,0,0,0,0
12,19,48,1755,537,10,8,0,3,0,0,-1,0,0,0
1,20,22,18,4,0,0,22,0,0,0,-1--1--1,,1|(1941,535)|
1,21,22,19,100,0,0,22,0,0,0,-1--1--1,,1|(1819,535)|
11,22,48,1881,535,7,8,34,3,0,0,1,0,0,0
10,23,change in households with access to clean stoves,1881,578,93,34,40,3,0,0,-1,0,0,0
10,24,households acquiring subsidised clean stoves,1691,676,100,23,8,3,0,0,0,0,0,0
10,25,households acquiring market price clean stoves,1846,441,93,34,8,3,0,0,0,0,0,0
1,26,25,23,0,0,0,0,0,64,0,-1--1--1,,1|(1861,502)|
1,27,24,23,0,0,0,0,0,64,0,-1--1--1,,1|(1768,635)|
1,28,17,24,0,0,0,0,0,64,0,-1--1--1,,1|(1644,729)|
10,29,number of households using clean stoves,2403,464,97,23,8,3,0,2,0,0,0,0,0-0-0,0-0-0,|16||255-0-0
1,30,18,29,1,0,0,0,0,64,0,-1--1--1,,1|(2282,524)|
10,31,initial indoor air monitoring coverage,1572,-29,93,30,8,131,0,8,0,0,0,0,0-0-0,0-0-0,|14||0-0-0
10,32,initial health impact assessment coverage,1861,-17,124,49,8,131,0,8,0,0,0,0,0-0-0,0-0-0,|14||0-0-0
1,33,31,5,1,0,0,0,0,64,1,-1--1--1,,1|(1615,-90)|
1,34,32,6,0,0,0,0,0,64,1,-1--1--1,,1|(1782,38)|
10,35,initial number of households owning clean stoves,2108,687,105,30,8,3,0,8,0,0,0,0,0-0-0,0-0-0,|14||0-0-0
1,36,35,18,0,0,0,0,0,64,1,-1--1--1,,1|(2107,628)|
10,37,effect of relative fuel prices on clean stove usage,2318,649,127,43,8,131,0,8,0,0,0,0,0-0-0,0-0-0,|14||0-0-0
1,38,37,29,1,0,0,0,0,64,0,-1--1--1,,1|(2358,543)|
10,39,initial households acquiring market price clean stoves,1505,519,100,31,8,3,0,8,0,0,0,0,-1--1--1,255-255-128,|14||0-0-0
1,40,39,25,0,0,0,0,0,64,0,-1--1--1,,1|(1672,481)|
10,41,elasticity of clean stove acquisition to fuel prices,1599,449,111,31,8,3,0,8,0,0,0,0,0-0-0,0-0-0,|14||0-0-0
1,42,41,25,0,0,0,0,0,64,0,-1--1--1,,1|(1724,445)|
10,43,expenditure for clean stove subsidies,1415,633,92,23,8,3,0,0,0,0,0,0
10,44,price of clean lighting,1509,855,59,23,8,3,0,0,0,0,0,0
10,45,number of households owning clean lighting,2147,1002,108,41,3,131,0,0,0,0,0,0
12,46,48,1795,1003,10,8,0,3,0,0,-1,0,0,0
1,47,49,45,4,0,0,22,0,0,0,-1--1--1,,1|(1984,1003)|
1,48,49,46,100,0,0,22,0,0,0,-1--1--1,,1|(1860,1003)|
11,49,48,1922,1003,7,8,34,3,0,0,1,0,0,0
10,50,change in households with access to clean lighting,1922,1045,93,35,40,3,0,0,-1,0,0,0
10,51,electricity coverage,2169,1250,44,23,8,3,0,0,0,0,0,0
10,52,number of households using clean lighting,2458,1003,107,35,8,3,0,2,0,0,0,0,0-0-0,0-0-0,|16||255-0-0
1,53,45,52,0,0,0,0,0,64,0,-1--1--1,,1|(2296,1002)|
1,54,43,24,0,0,0,0,0,64,0,-1--1--1,,1|(1542,652)|
10,55,initial number of households owning clean lighting,2111,1131,105,31,8,3,0,8,0,0,0,0,0-0-0,0-0-0,|14||0-0-0
1,56,55,45,0,0,0,0,0,64,1,-1--1--1,,1|(2125,1078)|
12,57,48,2163,87,10,8,0,3,0,0,-1,0,0,0
1,58,60,57,4,0,0,22,0,0,0,-1--1--1,,1|(2078,87)|
1,59,60,6,100,0,0,22,0,0,0,-1--1--1,,1|(1896,87)|
11,60,48,1997,87,7,8,34,3,0,0,1,0,0,0
10,61,depreciation of investment in health impact assessment,1997,130,87,35,40,3,0,0,-1,0,0,0
1,62,6,61,1,0,0,0,0,64,0,-1--1--1,,1|(1874,194)|
12,63,48,2150,-165,10,8,0,3,0,0,-1,0,0,0
1,64,66,63,4,0,0,22,0,0,0,-1--1--1,,1|(2068,-165)|
1,65,66,5,100,0,0,22,0,0,0,-1--1--1,,1|(1893,-165)|
11,66,48,1989,-165,7,8,34,3,0,0,1,0,0,0
10,67,depreciation of investment in indoor air monitoring,1989,-123,104,34,40,131,0,0,-1,0,0,0
1,68,5,67,1,0,0,0,0,64,0,-1--1--1,,1|(1877,-221)|
10,69,expenditure for indoor air monitoring,1263,-255,95,23,8,3,0,0,0,0,0,0
1,70,1,69,0,0,0,0,0,64,0,-1--1--1,,1|(1145,-147)|
1,71,69,11,1,0,0,0,0,64,0,-1--1--1,,1|(1386,-198)|
10,72,investment depreciation time,2193,-18,99,33,8,131,0,8,0,0,0,0,-1--1--1,255-255-128,|14||0-0-0
1,73,72,61,1,0,0,0,0,64,0,-1--1--1,,1|(2085,47)|
1,74,72,67,0,0,0,0,0,64,0,-1--1--1,,1|(2098,-66)|
10,75,unit cost of health impact assessment per household,1293,-55,107,31,8,3,0,8,0,0,0,0,-1--1--1,255-255-128,|14||0-0-0
10,76,price of LPG,1313,262,59,13,8,131,0,0,0,0,0,0
10,77,price of kerosene,1307,356,39,23,8,131,0,0,0,0,0,0
10,78,fuel cost of lpg stove relative to kerosene stove,1763,342,92,35,8,3,0,0,0,0,0,0
1,79,78,29,1,0,0,0,0,64,0,-1--1--1,,1|(2097,279)|
10,80,monthly fuel cost of an lpg stove,1469,245,77,23,8,3,0,0,0,0,0,0
10,81,monthly fuel cost of a kerosene stove,1497,339,89,23,8,3,0,0,0,0,0,0
1,82,76,80,0,0,0,0,0,64,0,-1--1--1,,1|(1375,255)|
1,83,77,81,0,0,0,0,0,64,0,-1--1--1,,1|(1370,350)|
1,84,80,78,0,0,0,0,0,64,0,-1--1--1,,1|(1597,287)|
1,85,81,78,0,0,0,0,0,64,0,-1--1--1,,1|(1621,340)|
10,86,proportion of households covered by indoor air monitoring,1954,-301,127,47,8,3,0,2,0,0,0,0,0-0-0,0-0-0,|16||255-0-0
1,87,5,86,1,0,0,0,0,64,0,-1--1--1,,1|(1763,-224)|
10,88,proportion of households covered by health impact assessment,2317,-214,127,47,8,3,0,2,0,0,0,0,0-0-0,0-0-0,|16||255-0-0
1,89,6,88,1,0,0,0,0,64,0,-1--1--1,,1|(2137,-81)|
10,90,total number of households,1633,-370,77,23,8,2,0,3,-1,0,0,0,0-0-255,0-0-0,|16||0-0-255
1,91,90,86,1,0,0,0,0,64,0,-1--1--1,,1|(1806,-339)|
1,92,90,88,1,0,0,0,0,64,0,-1--1--1,,1|(1926,-333)|
10,93,total number of households,2009,793,77,23,8,2,0,3,-1,0,0,0,0-0-255,0-0-0,|16||0-0-255
1,94,93,23,0,0,0,0,0,64,0,-1--1--1,,1|(1952,696)|
1,95,93,50,1,0,0,0,0,64,0,-1--1--1,,1|(1954,903)|
1,96,18,23,1,0,0,0,0,64,0,-1--1--1,,1|(1977,465)|
1,97,45,50,1,0,0,0,0,64,0,-1--1--1,,1|(2037,922)|
10,98,share of indoor air quality expenditure for monitoring past,279,-358,111,31,8,131,0,8,0,0,0,0,0-0-0,0-0-0,|14||0-0-0
10,99,share of indoor air quality expenditure for monitoring 2017,271,-252,111,31,8,131,0,10,0,0,0,0,0-0-0,0-0-0,|14||0-128-0
10,100,share of air quality expenditure for health impact assessment past,264,17,128,31,8,3,0,8,0,0,0,0,0-0-0,0-0-0,|14||0-0-0
10,101,share of air quality expenditure for health impact assessment 2017,266,111,128,31,8,131,0,10,0,0,0,0,0-0-0,0-0-0,|14||0-128-0
10,102,share of air quality expenditure for appliance subsidies past,265,397,129,31,8,3,0,8,0,0,0,0,0-0-0,0-0-0,|14||0-0-0
10,103,share of air quality expenditure for appliance subsidies 2017,253,486,124,31,8,131,0,10,0,0,0,0,0-0-0,0-0-0,|14||0-128-0
10,104,electricity coverage past,2377,1175,88,23,8,3,0,0,0,0,0,0
10,105,target electricity coverage 2040,2389,1287,72,31,8,131,0,8,0,0,0,0,-1--1--1,0-0-0,|14||0-128-0
1,106,98,2,0,0,0,0,0,64,0,-1--1--1,,1|(428,-286)|
1,107,99,2,0,0,0,0,0,64,0,-1--1--1,,1|(433,-229)|
1,108,100,4,0,0,0,0,0,64,0,-1--1--1,,1|(425,67)|
1,109,101,4,0,0,0,0,0,64,0,-1--1--1,,1|(441,115)|
1,110,102,3,0,0,0,0,0,64,0,-1--1--1,,1|(442,431)|
1,111,103,3,0,0,0,0,0,64,0,-1--1--1,,1|(433,476)|
1,112,104,51,0,0,0,0,0,64,0,-1--1--1,,1|(2270,1213)|
1,113,105,51,0,0,0,0,0,64,0,-1--1--1,,1|(2271,1267)|
10,114,share of indoor air quality expenditure for monitoring 2020,259,-159,111,31,8,131,0,10,0,0,0,0,0-0-0,0-0-0,|14||0-128-0
10,115,share of indoor air quality expenditure for monitoring 2023,254,-75,111,31,8,131,0,10,0,0,0,0,0-0-0,0-0-0,|14||0-128-0
10,116,share of air quality expenditure for health impact assessment 2020,263,197,128,31,8,131,0,10,0,0,0,0,0-0-0,0-0-0,|14||0-128-0
10,117,share of air quality expenditure for health impact assessment 2023,275,297,128,31,8,131,0,10,0,0,0,0,0-0-0,0-0-0,|14||0-128-0
10,118,share of air quality expenditure for appliance subsidies 2020,251,586,124,31,8,131,0,10,0,0,0,0,0-0-0,0-0-0,|14||0-128-0
10,119,share of air quality expenditure for appliance subsidies 2023,265,689,124,31,8,131,0,10,0,0,0,0,0-0-0,0-0-0,|14||0-128-0
1,120,118,3,0,0,0,0,0,64,0,-1--1--1,,1|(419,530)|
1,121,119,3,0,0,0,0,0,64,0,-1--1--1,,1|(430,584)|
1,122,116,4,0,0,0,0,0,64,0,-1--1--1,,1|(439,156)|
1,123,117,4,0,0,0,0,0,64,0,-1--1--1,,1|(425,214)|
1,124,114,2,0,0,0,0,0,64,0,-1--1--1,,1|(427,-181)|
1,125,115,2,0,0,0,0,0,64,0,-1--1--1,,1|(415,-136)|
10,126,Time,621,-85,36,13,8,2,0,3,-1,0,0,0,0-0-255,0-0-0,|16||0-0-255
1,127,126,2,0,0,0,0,0,64,0,-1--1--1,,1|(612,-127)|
1,128,126,4,0,0,0,0,0,64,0,-1--1--1,,1|(611,0)|
1,129,126,3,0,0,0,0,0,64,0,-1--1--1,,1|(618,173)|
10,130,FINAL TIME,2177,1355,49,25,8,130,0,11,-1,0,0,0,0-0-255,0-0-0,|14||0-0-255
1,131,130,51,0,0,0,0,0,64,0,-1--1--1,,1|(2173,1308)|
10,132,Time,2366,1357,36,13,8,2,0,3,-1,0,0,0,0-0-255,0-0-0,|16||0-0-255
1,133,132,51,0,0,0,0,0,64,0,-1--1--1,,1|(2283,1311)|
10,134,normalised share of indoor air quality expenditure for monitoring,1018,-168,117,34,8,3,0,0,0,0,0,0
10,135,normalised share of air quality expenditure for health impact assessment,913,119,128,35,8,3,0,0,0,0,0,0
10,136,normalised share of air quality expenditure for appliance subsidies,893,463,100,34,8,3,0,0,0,0,0,0
10,137,expenditure for health impact assessment,1206,47,96,23,8,3,0,0,0,0,0,0
1,138,2,134,0,0,0,0,0,64,0,-1--1--1,,1|(792,-188)|
1,139,4,135,0,0,0,0,0,64,0,-1--1--1,,1|(732,120)|
1,140,3,136,0,0,0,0,0,64,0,-1--1--1,,1|(752,465)|
1,141,134,69,0,0,0,0,0,64,0,-1--1--1,,1|(1148,-214)|
1,142,135,137,0,0,0,0,0,64,0,-1--1--1,,1|(1069,80)|
1,143,1,137,0,0,0,0,0,64,0,-1--1--1,,1|(1121,6)|
1,144,3,134,0,0,0,0,0,64,0,-1--1--1,,1|(812,154)|
1,145,2,135,0,0,0,0,0,64,0,-1--1--1,,1|(749,-48)|
1,146,2,136,0,0,0,0,0,64,0,-1--1--1,,1|(742,122)|
1,147,4,134,0,0,0,0,0,64,0,-1--1--1,,1|(802,-20)|
1,148,4,136,0,0,0,0,0,64,0,-1--1--1,,1|(740,287)|
1,149,3,135,0,0,0,0,0,64,0,-1--1--1,,1|(758,298)|
1,150,137,16,0,0,0,0,0,64,0,-1--1--1,,1|(1312,88)|
10,151,Time,1161,481,36,13,8,2,0,3,-1,0,0,0,0-0-255,0-0-0,|16||0-0-255
10,152,price of LPG past,1089,155,71,23,8,3,0,0,0,0,0,0
10,153,price of kerosene past,1073,303,87,23,8,3,0,0,0,0,0,0
10,154,price of kerosene 2017,1061,349,71,20,8,3,0,10,0,0,0,0,0-0-0,0-0-0,|14||0-128-0
10,155,price of kerosene 2020,1061,391,71,20,8,3,0,10,0,0,0,0,0-0-0,0-0-0,|14||0-128-0
10,156,price of kerosene 2023,1067,439,71,20,8,3,0,10,0,0,0,0,0-0-0,0-0-0,|14||0-128-0
10,157,price of LPG 2017,990,181,43,20,8,3,0,10,0,0,0,0,0-0-0,0-0-0,|14||0-128-0
10,158,price of lpg 2020,1073,229,43,20,8,3,0,10,0,0,0,0,0-0-0,0-0-0,|14||0-128-0
10,159,price of lpg 2023,979,259,43,20,8,3,0,10,0,0,0,0,0-0-0,0-0-0,|14||0-128-0
1,160,152,76,0,0,0,0,0,64,0,-1--1--1,,1|(1204,210)|
1,161,157,76,0,0,0,0,0,64,0,-1--1--1,,1|(1140,218)|
1,162,158,76,0,0,0,0,0,64,0,-1--1--1,,1|(1178,242)|
1,163,159,76,0,0,0,0,0,64,0,-1--1--1,,1|(1130,259)|
1,164,153,77,0,0,0,0,0,64,0,-1--1--1,,1|(1207,332)|
1,165,154,77,0,0,0,0,0,64,0,-1--1--1,,1|(1193,352)|
1,166,155,77,0,0,0,0,0,64,0,-1--1--1,,1|(1193,372)|
1,167,156,77,0,0,0,0,0,64,0,-1--1--1,,1|(1189,396)|
1,168,151,77,0,0,0,0,0,64,0,-1--1--1,,1|(1222,428)|
1,169,151,76,0,0,0,0,0,64,0,-1--1--1,,1|(1232,377)|
10,170,price of clean stoves past,1291,749,87,23,8,3,0,0,0,0,0,0
10,171,target price for clean stoves 2040,1290,806,91,20,8,3,0,10,0,0,0,0,0-0-0,0-0-0,|14||0-128-0
10,172,price of clean lighting past,1305,1023,87,23,8,3,0,0,0,0,0,0
10,173,target price for clean lighting 2040,1494,1034,89,31,8,3,0,10,0,0,0,0,0-0-0,0-0-0,|14||0-128-0
1,174,170,17,0,0,0,0,0,128,0,-1--1--1,,1|(1457,760)|
1,175,171,17,0,0,0,0,0,128,0,-1--1--1,,1|(1458,788)|
1,176,172,44,0,0,0,0,0,128,0,-1--1--1,,1|(1401,943)|
1,177,173,44,0,0,0,0,0,128,0,-1--1--1,,1|(1500,947)|
10,178,initial price of clean stoves,1650,838,80,20,8,3,0,8,0,0,0,0,0-0-0,0-0-0,|14||0-0-0
10,179,relative price of clean stoves,1883,843,96,23,8,3,0,0,0,0,0,0
10,180,initial price of clean lighting,1753,907,80,20,8,3,0,8,0,0,0,0,0-0-0,0-0-0,|14||0-0-0
10,181,relative price of clean lighting,1657,987,107,23,8,3,0,0,0,0,0,0
1,182,44,180,0,0,0,0,0,128,1,-1--1--1,,1|(1613,876)|
1,183,180,181,0,0,0,0,0,128,0,-1--1--1,,1|(1711,941)|
1,184,44,181,0,0,0,0,0,128,0,-1--1--1,,1|(1577,916)|
1,185,17,178,0,0,0,0,0,128,1,-1--1--1,,1|(1626,801)|
1,186,178,179,0,0,0,0,0,128,0,-1--1--1,,1|(1751,839)|
1,187,17,179,0,0,0,0,0,128,0,-1--1--1,,1|(1722,802)|
10,188,FINAL TIME,1241,869,37,24,8,130,0,11,-1,0,0,0,0-0-255,0-0-0,|14||0-0-255
1,189,188,17,0,0,0,0,0,64,0,-1--1--1,,1|(1407,825)|
10,190,Time,1294,913,36,13,8,2,0,3,-1,0,0,0,0-0-255,0-0-0,|16||0-0-255
1,191,190,17,0,0,0,0,0,64,0,-1--1--1,,1|(1433,850)|
1,192,188,44,0,0,0,0,0,128,0,-1--1--1,,1|(1357,863)|
1,193,190,44,0,0,0,0,0,128,0,-1--1--1,,1|(1383,888)|
10,194,relative price of clean stoves,1986,315,75,23,8,2,0,3,-1,0,0,0,0-0-255,0-0-0,|16||0-0-255
10,195,elasticity of clean stove acquisition to stove prices,2147,365,111,31,8,3,0,8,0,0,0,0,-1--1--1,255-255-128,|14||0-0-0
1,196,194,25,0,0,0,0,0,128,0,-1--1--1,,1|(1927,367)|
1,197,195,25,0,0,0,0,0,128,0,-1--1--1,,1|(1994,403)|
10,198,initial fuel cost of lpg stove relative to kerosene stove,1611,205,116,31,8,3,0,8,0,0,0,0,0-0-0,0-0-0,|14||0-0-0
10,199,relative fuel cost of lpg stove relative to kerosene stove,1884,236,111,35,8,3,0,0,0,0,0,0
1,200,199,25,0,0,0,0,0,128,0,-1--1--1,,1|(1866,332)|
1,201,78,199,0,0,0,0,0,128,0,-1--1--1,,1|(1817,293)|
1,202,78,198,0,0,0,0,0,128,1,-1--1--1,,1|(1690,276)|
1,203,198,199,0,0,0,0,0,128,0,-1--1--1,,1|(1743,219)|
10,204,elasticity of clean lighting acquisition to lighting prices,1569,1130,120,33,8,131,0,8,0,0,0,0,-1--1--1,255-255-128,|14||0-0-0
10,205,proportion of appliance prices subsidised,1431,716,87,30,8,3,0,8,0,0,0,0,-1--1--1,255-255-128,|14||0-0-0
1,206,205,24,0,0,0,0,0,64,0,-1--1--1,,1|(1547,698)|
1,207,6,16,1,0,0,0,0,64,0,-1--1--1,,1|(1541,17)|
1,208,5,11,1,0,0,0,0,64,0,-1--1--1,,1|(1551,-234)|
1,209,90,11,1,0,0,0,0,64,0,-1--1--1,,1|(1511,-262)|
1,210,90,16,1,0,0,0,0,64,0,-1--1--1,,1|(1470,-161)|
1,211,75,16,0,0,0,0,0,64,0,-1--1--1,,1|(1366,36)|
10,212,gap closing time constant,1838,753,83,20,8,2,0,11,0,0,0,0,128-128-128,0-0-0,|14||0-0-255
1,213,212,23,0,0,0,0,0,64,0,-1--1--1,,1|(1855,679)|
1,214,212,50,0,0,0,0,0,64,0,-1--1--1,,1|(1875,884)|
10,215,gap closing time constant,1398,9,78,20,8,3,0,9,-1,0,0,0,0-0-255,0-0-0,|14||0-0-255
1,216,215,11,0,0,0,0,0,64,0,-1--1--1,,1|(1426,-48)|
1,217,215,16,0,0,0,0,0,64,0,-1--1--1,,1|(1419,61)|
12,218,0,265,-501,213,69,8,135,0,24,-1,0,0,0,-1--1--1,0-0-0,|36|BU|0-0-0
Policy Structure
10,219,monthly kerosene usage for cooking,1372,435,83,30,8,3,0,8,0,0,0,0,0-0-0,0-0-0,|14||0-0-0
10,220,monthly lpg usage for cooking,1293,178,69,30,8,3,0,8,0,0,0,0,0-0-0,0-0-0,|14||0-0-0
1,221,219,81,0,0,0,0,0,128,0,-1--1--1,,1|(1433,387)|
1,222,220,80,0,0,0,0,0,128,0,-1--1--1,,1|(1378,210)|
10,223,electricity coverage growth,1910,1287,73,23,8,3,0,0,0,0,0,0
10,224,growth time horizon,1695,1414,69,20,8,131,0,8,0,0,0,0,0-0-0,0-0-0,|14||0-0-0
1,225,51,223,0,0,0,0,0,128,0,-1--1--1,,1|(2060,1265)|
10,226,total number of households,1521,1251,77,23,8,2,0,3,-1,0,0,0,0-0-255,0-0-0,|16||0-0-255
10,227,indicated change in households with access to electricity,1790,1191,113,35,8,3,0,0,0,0,0,0
1,228,226,227,0,0,0,0,0,128,0,-1--1--1,,1|(1630,1226)|
1,229,223,227,0,0,0,0,0,128,0,-1--1--1,,1|(1863,1249)|
10,230,electricity coverage delayed,1943,1431,99,39,8,131,0,0,0,0,0,0
1,231,51,230,0,0,0,0,0,128,0,-1--1--1,,1|(2071,1328)|
1,232,224,230,0,0,0,0,0,128,0,-1--1--1,,1|(1797,1420)|
1,233,230,223,0,0,0,0,0,128,0,-1--1--1,,1|(1926,1357)|
10,234,electricity coverage 2002,2254,1443,72,20,8,131,0,8,-1,0,0,0,0-0-0,0-0-0,|14||0-0-0
1,235,234,230,0,0,0,0,0,64,1,-1--1--1,,1|(2118,1437)|
1,236,224,223,0,0,0,0,0,64,0,-1--1--1,,1|(1793,1355)|
1,237,1,43,0,0,0,0,0,128,0,-1--1--1,,1|(1220,296)|
1,238,136,43,0,0,0,0,0,128,0,-1--1--1,,1|(1161,550)|
10,239,UNIT COST OF INDOOR AIR MONITORING PER HOUSEHOLD,1372,-326,105,30,8,131,0,8,-1,0,0,0,0-0-0,0-0-0,|14||0-0-0
1,240,227,50,1,0,0,0,0,128,0,-1--1--1,,1|(1849,1142)|
1,241,204,50,0,0,0,0,0,128,0,-1--1--1,,1|(1752,1086)|
1,242,181,50,0,0,0,0,0,64,0,-1--1--1,,1|(1788,1015)|
10,243,proportion of hh owning clean lighting,2241,819,104,35,8,3,0,0,0,0,0,0
1,244,93,243,0,0,0,0,0,128,0,-1--1--1,,1|(2104,803)|
1,245,45,243,0,0,0,0,0,128,0,-1--1--1,,1|(2192,913)|
10,246,elasticity of clean stove acquisition to public concern,1570,583,110,30,8,3,0,8,0,0,0,0,0-0-0,0-0-0,|14||0-0-0
1,247,246,25,0,0,0,0,0,128,0,-1--1--1,,1|(1697,517)|
10,248,relative public concern about HAP,2166,425,87,23,8,2,0,3,-1,0,0,0,0-0-255,0-0-0,|16||0-0-255
1,249,248,25,0,0,0,0,0,128,0,-1--1--1,,1|(2015,432)|
1,250,239,11,0,0,0,0,0,64,0,-1--1--1,,1|(1415,-226)|
\\\---/// Sketch information - do not modify anything except names
V300  Do not put anything below this section - it will be ignored
*Scenario Analysis
$192-192-192,0,Times New Roman|16||0-0-0|0-0-0|0-0-255|-1--1--1|-1--1--1|96,96,30,0
12,1,0,2899,731,680,407,3,188,0,0,1,0,0,0
Household_Air_Pollution
12,2,0,2899,1545,681,395,3,188,0,0,1,0,0,0
Life_Expectancy
12,3,0,1275,999,155,68,3,188,0,0,0,0,0,0
share of air quality expenditure for appliance subsidies 2017,0,1,0.05
12,4,0,1621,995,155,69,3,188,0,0,0,0,0,0
share of air quality expenditure for appliance subsidies 2020,0,1,0.05
12,5,0,1971,989,151,67,3,188,0,0,0,0,0,0
share of air quality expenditure for appliance subsidies 2023,0,1,0.05
12,6,0,1263,404,147,64,3,188,0,0,0,0,0,0
share of air quality expenditure for health impact assessment 2017,0,1,0.05
12,7,0,1608,400,147,64,3,188,0,0,0,0,0,0
share of air quality expenditure for health impact assessment 2020,0,1,0.01
12,8,0,1951,397,151,65,3,188,0,0,0,0,0,0
share of air quality expenditure for health impact assessment 2023,0,1,0.05
12,9,0,1288,1696,180,65,3,188,0,0,0,0,0,0
price of kerosene 2017,20,200,5
12,10,0,1273,689,153,63,3,188,0,0,0,0,0,0
share of indoor air quality expenditure for monitoring 2017,0,1,0.05
12,11,0,1631,688,156,67,3,188,0,0,0,0,0,0
share of indoor air quality expenditure for monitoring 2020,0,1,0.05
12,12,0,1975,688,149,67,3,188,0,0,0,0,0,0
share of indoor air quality expenditure for monitoring 2023,0,1,0.05
12,13,0,1653,1696,179,67,3,188,0,0,0,0,0,0
price of kerosene 2020,20,200,5
12,14,0,2027,1697,187,68,3,188,0,0,0,0,0,0
price of kerosene 2023,20,200,5
12,15,0,1288,1983,187,71,3,188,0,0,0,0,0,0
price of LPG 2017,1000,5000,100
12,16,0,1661,1983,183,71,3,188,0,0,0,0,0,0
price of lpg 2020,1000,5000,100
12,17,0,2032,1983,184,71,3,188,0,0,0,0,0,0
price of lpg 2023,1000,5000,100
12,18,0,845,2805,229,71,3,188,0,0,0,0,0,0
target price for clean stoves 2040,1000,10000,1000
12,19,0,1403,2803,231,68,3,188,0,0,0,0,0,0
target price for clean lighting 2040,200,2000,100
12,20,0,1995,2799,232,65,3,188,0,0,0,0,0,0
#PUBLIC AWARENESS ABOUT INDOOR AIR POLLUTION FROM MONITORING>SMOOTH3>DL#,5,100,5
12,21,0,1991,2468,231,79,3,188,0,0,0,0,0,0
target governance indicator 2040,0,1,0.05
12,22,0,844,2469,232,71,3,188,0,0,0,0,0,0
target for outdoor air pollution 2040,20,300,10
12,23,0,1411,2467,232,73,3,188,0,0,0,0,0,0
target for ventilation 2040,0,0.75,0.05
12,24,0,1272,255,104,40,3,135,0,28,-1,0,0,0,-1--1--1,128-192-0,|48|B|0-0-0
2017
12,25,0,1973,245,99,39,3,135,0,28,-1,0,0,0,-1--1--1,128-192-0,|48|B|0-0-0
2023
12,26,0,1616,251,107,39,3,135,0,28,-1,0,0,0,-1--1--1,128-192-0,|48|B|0-0-0
2020
12,27,0,843,2665,229,69,3,135,0,28,-1,0,0,0,-1--1--1,128-192-0,|30|BI|0-0-0
9. CLEAN STOVES PRICE - TARGET @ 2040
12,28,0,855,407,243,121,3,135,0,28,-1,0,0,0,-1--1--1,128-192-0,|36|BI|0-0-0
1. SHARE OF HIA
12,29,0,859,705,243,121,3,135,0,28,-1,0,0,0,-1--1--1,128-192-0,|36|BI|0-0-0
2. SHARE OF MONITORING
12,30,0,859,1005,243,121,3,135,0,28,-1,0,0,0,-1--1--1,128-192-0,|36|BI|0-0-0
3. SHARE OF APPLIANCE SUBSIDIES
12,31,0,851,1707,243,121,3,135,0,28,-1,0,0,0,-1--1--1,128-192-0,|36|BI|0-0-0
4. KEROSENE PRICE
12,32,0,1256,1532,59,32,3,135,0,28,-1,0,0,0,-1--1--1,128-192-0,|30|B|0-0-0
2017
12,33,0,1989,1524,63,35,3,135,0,28,-1,0,0,0,-1--1--1,128-192-0,|30|B|0-0-0
2023
12,34,0,1616,1527,63,31,3,135,0,28,-1,0,0,0,-1--1--1,128-192-0,|30|B|0-0-0
2020
12,35,0,853,1964,243,121,3,135,0,28,-1,0,0,0,-1--1--1,128-192-0,|36|BI|0-0-0
5. LPG PRICE
12,36,0,843,2319,231,75,3,135,0,28,-1,0,0,0,-1--1--1,128-192-0,|30|BI|0-0-0
6. OUTDOOR PM2.5 - TARGET @ 2040
12,37,0,1409,2312,231,75,3,135,0,28,-1,0,0,0,-1--1--1,128-192-0,|30|BI|0-0-0
7. VENTILATION - TARGET @ 2040
12,38,0,1991,2311,231,75,3,135,0,28,-1,0,0,0,-1--1--1,128-192-0,|30|BI|0-0-0
8. ENFORCEMENT - TARGET @ 2040
12,39,0,1401,2663,229,69,3,135,0,28,-1,0,0,0,-1--1--1,128-192-0,|30|BI|0-0-0
10. CLEAN LIGHTING PRICE - TARGET @ 2040
12,40,0,1991,2659,229,69,3,135,0,28,-1,0,0,0,-1--1--1,128-192-0,|30|BI|0-0-0
11. ELECTRICITY PRICE - TARGET @ 2040
10,41,prevalence of clean lighting,2731,2467,147,55,8,2,0,11,-1,0,0,0,128-128-128,0-0-0,|36||0-0-255
10,42,prevalence of clean stoves,2709,2277,147,55,8,2,0,11,-1,0,0,0,128-128-128,0-0-0,|36||0-0-255
10,43,indoor air monitoring coverage,3575,2284,173,89,8,130,0,11,-1,0,0,0,128-128-128,0-0-0,|36||0-0-255
10,44,health impact assessment coverage,3595,2459,233,55,8,130,0,11,-1,0,0,0,128-128-128,0-0-0,|36||0-0-255
10,45,household air pollution,2724,2691,147,55,8,2,0,11,-1,0,0,0,128-128-128,0-0-0,|36||0-0-255
10,46,public concern about HAP,3583,2659,215,83,8,2,0,11,-1,0,0,0,128-128-128,0-0-0,|36||0-0-255
12,47,0,2427,2415,131,71,3,135,0,28,-1,0,0,0,-1--1--1,128-192-0,|36|B|0-0-0
List of indicators
12,48,0,841,208,183,59,8,135,0,24,-1,0,0,0,-1--1--1,0-0-0,|36|BU|0-0-0
User Interface
10,49,number of households owning clean lighting,3111,2487,203,83,8,2,0,11,-1,0,0,0,0-0-255,0-0-0,|36||0-0-255
10,50,number of households owning clean stoves,3079,2287,203,83,8,2,0,11,-1,0,0,0,0-0-255,0-0-0,|36||0-0-255
///---\\\
:GRAPH Clean_Lighting
:TITLE Prevalence of Clean Lighting Usage
:SCALE
:VAR prevalence of clean lighting
:Y-MIN 0
:Y-MAX 1
:VAR prevalence of clean lighting
:Y-MIN 0
:Y-MAX 1
:DATASET *2

:GRAPH Monitoring_Coverage
:TITLE Monitoring Coverage
:SCALE
:VAR proportion of households covered by indoor air monitoring
:Y-MIN 0
:VAR proportion of households covered by indoor air monitoring
:Y-MIN 0
:DATASET *2

:GRAPH Clean_Stoves
:TITLE Prevalence of Clean Stove Usage
:SCALE
:VAR prevalence of clean stoves
:VAR prevalence of clean stoves
:DATASET *2

:GRAPH Health_Impact_Assessment_Coverage
:TITLE Health Impact Assessment Coverage
:SCALE
:VAR proportion of households covered by health impact assessment
:VAR proportion of households covered by health impact assessment
:DATASET *2

:GRAPH Household_Air_Pollution
:TITLE Household Air Pollution
:SCALE
:VAR household air pollution
:Y-MIN 50
:Y-MAX 150
:VAR household air pollution
:Y-MIN 50
:Y-MAX 150
:DATASET *2

:GRAPH Life_Expectancy
:TITLE Life Expectancy
:SCALE
:VAR life expectancy
:VAR life expectancy
:DATASET *2

:GRAPH Government_Concern
:TITLE Public Concern about Indoor Air Pollution
:SCALE
:VAR relative government concern about indoor air pollution
:VAR relative government concern about indoor air pollution
:DATASET *2

:GRAPH Number_of_households_own
:TITLE Number of households owning clean stoves
:X-MAX 2016
:SCALE
:VAR Number Of Households Owning Clean Stoves|Data
:LINE-WIDTH 2
:VAR Number Of Households Owning Clean Stoves|Base Run
:DATASET *2
:LINE-WIDTH 2

:GRAPH Number_of_households_own_0
:TITLE Number of households owning clean lighting
:X-MAX 2016
:SCALE
:VAR Number Of Households Owning Clean Lighting|Data
:LINE-WIDTH 2
:VAR Number Of Households Owning Clean Lighting|Base Run
:DATASET *2
:LINE-WIDTH 2

:GRAPH Household_Air_Pollution_0
:TITLE Household Air Pollution
:SCALE
:VAR WHO guideline|WHO standard
:Y-MIN 0
:Y-MAX 150
:DATASET Base Run
:LINE-WIDTH 1
:VAR household air pollution|Base Run
:DATASET Base Run
:LINE-WIDTH 2

:GRAPH Coverage_of_Clean_Applia
:TITLE Coverage of Clean Appliances
:SCALE
:VAR Number Of Households Owning Clean Lighting
:DATASET Data
:LINE-WIDTH 2
:VAR Number Of Households Owning Clean Lighting
:DATASET Base Run
:LINE-WIDTH 2
:VAR Number Of Households Owning Clean Stoves
:DATASET Data
:LINE-WIDTH 2
:VAR Number Of Households Owning Clean Stoves
:DATASET Base Run
:LINE-WIDTH 2

:GRAPH Household_Air_Pollution:_Scenarios
:TITLE Household Air Pollution: Scenarios
:SCALE
:VAR household air pollution|Base Run
:Y-MIN 0
:Y-MAX 140
:LINE-WIDTH 2
:VAR household air pollution|Scenario I: fuel & stove prices
:DATASET *2
:LINE-WIDTH 2
:VAR household air pollution|Scenario II: + stove subsidies & enforcement
:DATASET *3
:LINE-WIDTH 2
:VAR household air pollution|Scenario III: + monitoring & HIA
:DATASET *4
:LINE-WIDTH 2
:VAR household air pollution|Scenario IV: + outdoor & ventilation
:DATASET *5
:LINE-WIDTH 2
:VAR WHO guideline|WHO Standard
:DATASET *2

:GRAPH Worse_Before_Better
:TITLE Households with clean stoves: Worse before better
:X-MIN 2017
:X-MAX 2025
:SCALE
:VAR Number Of Households Owning Clean Stoves|Scenario II: +stove subsidies & enforcement
:DATASET Scenario II
:LINE-WIDTH 2
:VAR Number Of Households Owning Clean Stoves|Scneario III: + monitoring & HIA
:DATASET Scenario III
:LINE-WIDTH 2
:L<%^E!@
1:Sensitivity Combined.vdf
1:Data.vdf
1:Scenario III.vdf
1:Scenario II.vdf
1:Scenario I.vdf
1:Base Run.vdf
8:ConcernDelay_SENS_HAP - Copy.vgd
9:Sensitivity Combined
22:$,Dollar,Dollars,$s
22:Day,Days
22:Hour,Hours
22:Month,Months
22:Person,People,Persons
22:Unit,Units
22:Week,Weeks
22:Year,Years
11:HINIS Model_KGCHO_v02_Sensitivity2.voc
13:Data
23:0
18:W:\HINIS\Modelling\Korogocho\Sensitivity\Concern Delay.vsc
20:W:\HINIS\Modelling\Korogocho\Sensitivity\HINIS Model_KGCHO_v02_Sensitivity.lst
15:0,0,0,0,0,0
19:5,1
27:16,
34:0,
4:Time
5:household air pollution
35:Date
36:YYYY-MM-DD
37:2017
38:1
39:1
40:0
41:0
42:1
24:2003
25:2040
26:2040
