# Supplementary material for: Household air pollution in Nairobi's slums: A long-term policy evaluation using participatory system dynamics
Source: Sci Total Environ. 2019 Apr 10;660:1108–34. doi: 10.1016/j.scitotenv.2018.12.430 (PMC6854458; doi:10.1016/j.scitotenv.2018.12.430)
Supplement: Supplementary file 5 — Korogocho datasheet, Excel file [file mmc5.xlsx]

## Sheet: Data
Time	2003	2004	2005	2006	2007	2008	2009	2010	2011	2012	2013	2014	2015	2016	2040
Air quality																UNIT	SOURCE	NOTEs
Household air pollution												108.9				µg/m3	APHRC	Values for Korgocho
Outdoor air pollution											166					µg/m3	APHRC	Values for Korgocho
Appliances
Price of clean stoves past														2000		KES/unit	https://www.jumia.co.ke/cooking/ (price of lower range stoves)
Price of clean lighting past									5500				1000			KES/unit	APHRC
Households
Total number of households	8881	9362	9556	9535	9189	9372	10056	10251	10323	9819	9485	9052	9309			households	APHRC
Number of households owning clean stoves	6	7	23	137	64	58	63	92	86	113	113	140	221			households	APHRC
Number of households owning clean lighting	148	264	1231	2294	2559	3841	4625	5360	5905	5528	5870	6201	4464			households	APHRC
Number of households with access to electricity	142	258	1168	2263	2526	3806	4597	4340	5891	5499	5736	6179	4428			households	APHRC
electricity coverage past	0.0159892	0.0275582	0.122227	0.237336	0.274894	0.406103	0.45714	0.423373	0.570667	0.560037	0.604744	0.682612	0.475669			dmnl	APHRC
proportion of households owning clean stoves	0.0006756	0.000747703	0.00240686	0.0143681	0.00696485	0.00618865	0.00626492	0.00897473	0.00833091	0.0115083	0.0119135	0.0154662	0.0237405
proportion of households owning clean lighting	0.0166648	0.0281991	0.12882	0.240587	0.278485	0.409838	0.459924	0.522876	0.572024	0.56299	0.618872	0.685042	0.479536
Fuel
Price of kerosene past					57.21	75.45	57.99	65.6	86.66		81.52	83.13	61.78	63.4		KES/litre	APHRC
Price of LPG 13kg					1590.73	1810.07	1915	2121.1	2328.67		3200	3000	2700			KES/13 kg canister	APHRC
Price of LPG past					734.183	835.417	883.846	978.969	1074.77		1476.92	1384.62	1246.15			KES/6 kg canister	Calculated here.
Price of electricity past						16.18	18.1	15.11	20.89	17.32	20.33	20.55	19.85	20.18		KES/kWh	https://stima.regulusweb.com/historic#typical-cost	Prices of Dec. each year
Governance
Governance indicator past	0.363199	0.371412	0.355138	0.370754	0.358808	0.349039	0.346408	0.370811	0.361691	0.354944	0.370697	0.385762	0.383528	0.382775		dmnl	Worldwide Governance Indicator, World Bank	Converted from [-2.5, 2.5] range to [0,1] index
