# Supplementary material for: Household air pollution in Nairobi's slums: A long-term policy evaluation using participatory system dynamics
Source: Sci Total Environ. 2019 Apr 10;660:1108–34. doi: 10.1016/j.scitotenv.2018.12.430 (PMC6854458; doi:10.1016/j.scitotenv.2018.12.430)
Supplement: Supplementary file 7 — Viwandani Scenario Imodel, Vensim file [file mmc7.zip]

Archive with 1 entries (1 files):
- HINIS Model_VWNDNI_Final_Scen1.mdl
