# Supplementary material for: Household air pollution in Nairobi's slums: A long-term policy evaluation using participatory system dynamics
Source: Sci Total Environ. 2019 Apr 10;660:1108–34. doi: 10.1016/j.scitotenv.2018.12.430 (PMC6854458; doi:10.1016/j.scitotenv.2018.12.430)
Supplement: Supplementary file 9 — Viwandani datasheet, Excel file [file mmc9.xlsx]

## Sheet: Data
Time	2003	2004	2005	2006	2007	2008	2009	2010	2011	2012	2013	2014	2015	2016	2040
Air quality																UNIT	SOURCE	NOTEs
Household air pollution												59.3				µg/m3	Muindi et al. 2016
Outdoor air pollution											67					µg/m3	Egondi et al. 2016
Appliances
Price of clean stoves past														2000		KES/unit	https://www.jumia.co.ke/cooking/ (price of lower range stoves)
Price of clean lighting past									5500				1000			KES/unit	APHRC
Households
Total number of households	13668	12300	13006	13631	14524	15586	16490	16961	17078	17009	16674	15629	16217			households	APHRC
Number of households owning clean stoves	12	31	50	44	82	105	201	182	210	197	221	413	643			households	APHRC
Number of households owning clean lighting	221	653	1775	1564	1490	3853	3388	5729	7561	7624	9206	10650	6923			households	APHRC
Number of households with access to electricity	208	632	1755	1503	1474	3836	3367	5434	6572	6843	8583	10049	6618			households	APHRC
electricity coverage past	0.015218	0.0513821	0.134938	0.110263	0.101487	0.246118	0.204184	0.320382	0.384823	0.402316	0.514754	0.642971	0.40809			dmnl	Calculated here
proportion of households owning clean stoves	0.000877963	0.00252033	0.00384438	0.00322794	0.00564583	0.00673682	0.0121892	0.0107305	0.0122965	0.0115821	0.0132542	0.0264252	0.0396498
proportion of households owning clean lighting	0.0161692	0.0530894	0.136475	0.114738	0.102589	0.247209	0.205458	0.337775	0.442733	0.448233	0.552117	0.681426	0.426898
Fuel
Price of kerosene past					57.21	75.45	57.99	65.6	86.66		81.52	83.13	61.78	63.4		KES/litre	APHRC
Price of LPG 13kg					1590.73	1810.07	1915	2121.1	2328.67		3200	3000	2700			KES/13 kg canister	APHRC
Price of LPG past					734.183	835.417	883.846	978.969	1074.77		1476.92	1384.62	1246.15			KES/6 kg canister	Calculated here.
Price of electricity past						16.18	18.1	15.11	20.89	17.32	20.33	20.55	19.85	20.18		KES/kWh	https://stima.regulusweb.com/historic#typical-cost	Prices of Dec. each year
Governance
Governance indicator past	0.363	0.371	0.355	0.371	0.359	0.349	0.346	0.371	0.362	0.355	0.371	0.386	0.384	0.383		dmnl	Worldwide Governance Indicator, World Bank	Converted from [-2.5, 2.5] range to [0,1] index
